# Supplementary material for: Risk Assessment of Effects of Essential Oils on Honey Bees (Apis mellifera L.)
Source: Insects. 2025 Mar 14;16(3):303. doi: 10.3390/insects16030303 (PMC11942678; doi:10.3390/insects16030303)
Supplement: Supplementary file 1 [file insects-16-00303-s001.zip]

Archive with 1 entries (1 files):
- insects-3479986-supplementary.pdf
